# Supplementary material for: Novel Starting Points for Human Glycolate Oxidase Inhibitors, Revealed by Crystallography-Based Fragment Screening
Source: Front Chem. 2022 May 4;10:844598. doi: 10.3389/fchem.2022.844598 (PMC9114433; doi:10.3389/fchem.2022.844598)
Supplement: Supplementary file 6 [file DataSheet5.ZIP]

Archive with 1 entries (1 files):
- HAO1-FMN-Fragment4_PanDDA.map
